# Supplementary material for: Effects of Sarcolemmal Background Ca2+ Entry and Sarcoplasmic Ca2+ Leak Currents on Electrophysiology and Ca2+ Transients in Human Ventricular Cardiomyocytes: A Computational Comparison
Source: Front Physiol. 2022 Jun 16;13:916278. doi: 10.3389/fphys.2022.916278 (PMC9243544; doi:10.3389/fphys.2022.916278)
Supplement: Supplementary file 1 [file DataSheet1.ZIP]

Archive with 5 entries (4 files):
- software/
- software/run.m
- __MACOSX/software/._run.m
- software/human_vclamp_streiff.m
- __MACOSX/software/._human_vclamp_streiff.m
