# Supplementary material for: Effects of Sarcolemmal Background Ca2+ Entry and Sarcoplasmic Ca2+ Leak Currents on Electrophysiology and Ca2+ Transients in Human Ventricular Cardiomyocytes: A Computational Comparison
Source: Front Physiol. 2022 Jun 16;13:916278. doi: 10.3389/fphys.2022.916278 (PMC9243544; doi:10.3389/fphys.2022.916278)
Supplement: Supplementary file 1 [file DataSheet1.ZIP › software/run.m]

%% Run Grandi et al. human ventricular myocyte model varying leak and bkg 0-300% 
% This code implements Grandi et al. 2010 human ventricular myocyte model,
% modified by Molly E. Streiff to take Kleak and Gbkg as inputs. The model
% constitutes the function human_vclamp_sachse.m. Output is voltage and
% calcium concentrations over 60 seconds of pacing, saved as files in the
% working folder. File names of the saved outputs are set in line 127 of
% the function to designate pacing protocol, Kleak and Kbkg.
% This model simulates pacing at 1 hz frequency, but the pacing protocol
% can be altered in section 'Simulation Type' beginning line 714 of the
% function.

close all; clear all; clc
kleak = [0:0.1:3]*(5.348e-6);
kbkg = [0:0.1:3]*(5.513e-4);

for k=1:length(kbkg)
    Gbkg=kbkg(k);    
    parfor m=1:length(kleak)
        Kleak=kleak(m);
        out=human_vclamp_streiff(Kleak,Gbkg);
    end
end
